# Supplementary material for: Unleashed Actin Assembly in Capping Protein-Deficient B16-F1 Cells Enables Identification of Multiple Factors Contributing to Filopodium Formation
Source: Cells. 2023 Mar 14;12(6):890. doi: 10.3390/cells12060890 (PMC10047565; doi:10.3390/cells12060890)
Supplement: Supplementary file 1 [file cells-12-00890-s001.zip]

Archive with 11 entries (7 files):
- cells-2106261-supplementary/
- cells-2106261-supplementary/cells-2106261-supplementary 2nd revised back/
- cells-2106261-supplementary/cells-2106261-supplementary 2nd revised back/SI and Movies/
- cells-2106261-supplementary/cells-2106261-supplementary 2nd revised back/SI and Movies/Movies/
- cells-2106261-supplementary/cells-2106261-supplementary 2nd revised back/SI and Movies/Movies/Movie S1.avi
- cells-2106261-supplementary/cells-2106261-supplementary 2nd revised back/SI and Movies/Movies/Movie S2.avi
- cells-2106261-supplementary/cells-2106261-supplementary 2nd revised back/SI and Movies/Movies/Movie S3.avi
- cells-2106261-supplementary/cells-2106261-supplementary 2nd revised back/SI and Movies/Movies/Movie S4.avi
- cells-2106261-supplementary/cells-2106261-supplementary 2nd revised back/SI and Movies/Movies/Movie S5.avi
- cells-2106261-supplementary/cells-2106261-supplementary 2nd revised back/SI and Movies/Movies/Movie S6.avi
- cells-2106261-supplementary/cells-2106261-supplementary 2nd revised back/SI and Movies/Supplementary Materials Hein et al revised.pdf
